# Supplementary material for: Exploring the provision and motives behind the adoption of health-promotion programmes in professional football clubs across four European countries
Source: PLoS One. 2021 Nov 19;16(11):e0259458. doi: 10.1371/journal.pone.0259458 (PMC8604315; doi:10.1371/journal.pone.0259458)
Supplement: S1 Dataset — (XLSX) [file pone.0259458.s001.xlsx]

## Sheet: All
Respondent ID		Please enter key club information:	Fan and Public Engagement PracticesDoes your club run projects promoting active lifestyles and participation in sport to fans and the public? NOTE: Please do NOT include information on your club's junior, youth or academy teams. Please tick all that apply:									Fan and Public Engagement PracticesDoes your club promote healthier diet through fan or public engagement projects? Please tick all that apply:						Please supply additional details on any key partners and funding mechanisms involved in the development, delivery and funding of the above practices and projects:	In addition to any information you have provided above on the promotion of physical activity and healthier diet - does your club run any projects addressing overweight / obesity?		Fan and Public EngagementDoes your club promote responsible alcohol consumption through fan or public engagement projects? Please tick all that apply:
		Name of country:	Children’s (5-11 years) football or physical activity projects	Young people’s (11-16 years) football or physical activity projects	Football or physical activity projects for men only	Football or physical activity projects for women only	Football or physical activity projects for adult men and women together	Active aging projects (i.e. promoting physical activity to elderly people)	Projects trying to reduce levels of prolonged inactivity or sitting time	No projects of this type	Please describe any of your additional projects not included above:	Healthier eating / food preparation projects for young people	Healthier eating / food preparation projects for adults	Healthier eating / cooking promotional materials at match-days	Development of healthy recipe materials / books using club players	No projects of this type	Please describe any of your additional projects not included above:	Open-Ended Response	Response	Yes (please provide further details on the project, including the age and gender of the target group below):	Promotion of responsible drinking to fans on match days (e.g. drinking less or alternating alcoholic drinks with soft drinks)	Delivery of projects to educate the public about responsible drinking and the dangers of alcohol	No project of this type	Please describe any of your additional projects not included above:
3348517456		Portugal
3326963236		Norway																	No				No project of this type
3321756768		Norway		Young people’s (11-16 years) football or physical activity projects		Football or physical activity projects for women only		Active aging projects (i.e. promoting physical activity to elderly people)								No projects of this type			No				No project of this type
3319185627		Norway								No projects of this type						No projects of this type			No				No project of this type
3318468715		Norway	Children’s (5-11 years) football or physical activity projects	Young people’s (11-16 years) football or physical activity projects												No projects of this type			No				No project of this type
3309469002		Norway	Children’s (5-11 years) football or physical activity projects	Young people’s (11-16 years) football or physical activity projects	Football or physical activity projects for men only	Football or physical activity projects for women only	Football or physical activity projects for adult men and women together	Active aging projects (i.e. promoting physical activity to elderly people)	Projects trying to reduce levels of prolonged inactivity or sitting time			Healthier eating / food preparation projects for young people							Yes (please provide further details on the project, including the age and gender of the target group below):	via the fitness centre located at the stadium (and owned by the club)		Delivery of projects to educate the public about responsible drinking and the dangers of alcohol		Via the "MOT" organisation
3304115714		Norway	Children’s (5-11 years) football or physical activity projects	Young people’s (11-16 years) football or physical activity projects	Football or physical activity projects for men only	Football or physical activity projects for women only										No projects of this type			No				No project of this type
3303786547		Norway		Young people’s (11-16 years) football or physical activity projects							Football for addicts					No projects of this type			No				No project of this type
3301635570		Norway
3299246354		Norway	Children’s (5-11 years) football or physical activity projects													No projects of this type			No				No project of this type
3295961839		Norway	Children’s (5-11 years) football or physical activity projects	Young people’s (11-16 years) football or physical activity projects			Football or physical activity projects for adult men and women together		Projects trying to reduce levels of prolonged inactivity or sitting time			Healthier eating / food preparation projects for young people	Healthier eating / food preparation projects for adults						No				No project of this type
3295270409		Norway		Young people’s (11-16 years) football or physical activity projects												No projects of this type			No				No project of this type
3293698205		Norway		Young people’s (11-16 years) football or physical activity projects	Football or physical activity projects for men only											No projects of this type			No				No project of this type
3292303501		Norway	Children’s (5-11 years) football or physical activity projects								Projects for people with drugs problems cal Gatelaget					No projects of this type			No				No project of this type
3250814344		Netherlands	Children’s (5-11 years) football or physical activity projects	Young people’s (11-16 years) football or physical activity projects				Active aging projects (i.e. promoting physical activity to elderly people)				Healthier eating / food preparation projects for young people							Yes (please provide further details on the project, including the age and gender of the target group below):	Schooltour, kids from 7-12 are getting a healthy paper from Roda JC and where the kids from 10-11 years old are coming to the stadium for some lessons about Healthy Food, Respect, Healthhy Finance and a footballtraining. After that they're getting a healthy lunch with some players of Roda JC.			No project of this type
3219633656		Wales	Children’s (5-11 years) football or physical activity projects	Young people’s (11-16 years) football or physical activity projects								Healthier eating / food preparation projects for young people			Development of healthy recipe materials / books using club players		Healthy Heart Project - Heart Research UK		No			Delivery of projects to educate the public about responsible drinking and the dangers of alcohol		Awareness campaign via road safety
3219597173		UK	Children’s (5-11 years) football or physical activity projects	Young people’s (11-16 years) football or physical activity projects		Football or physical activity projects for women only		Active aging projects (i.e. promoting physical activity to elderly people)			Disabled childen	Healthier eating / food preparation projects for young people			Development of healthy recipe materials / books using club players				Yes (please provide further details on the project, including the age and gender of the target group below):	7-12YO 12-16YO Sessions of 10 weeks commissioned by public health - follow up after 6 and 9 months		Delivery of projects to educate the public about responsible drinking and the dangers of alcohol		Street Life project on homelessness and substance abuse
3219558020		N Ireland	Children’s (5-11 years) football or physical activity projects	Young people’s (11-16 years) football or physical activity projects								Healthier eating / food preparation projects for young people	Healthier eating / food preparation projects for adults				Healthy eating month across league in March		No				No project of this type
3217969549		Sweden	Children’s (5-11 years) football or physical activity projects	Young people’s (11-16 years) football or physical activity projects							Football ‘Fair Play’ Trophy – fair play football tournament for school children emphasising cooperation on the football field, in school and when socialising. Annual ‘Skoljoggen’ race for school children and young people each September starting and finishing at the stadium.		Healthier eating / food preparation projects for adults				Healthier eating tuition for youth players		No			Delivery of projects to educate the public about responsible drinking and the dangers of alcohol		Lagspelet programme
3217934597		Poland									No projects yet but planned for 2015						Planned for 2015		No				No project of this type
3217905988		Portugal	Children’s (5-11 years) football or physical activity projects	Young people’s (11-16 years) football or physical activity projects				Active aging projects (i.e. promoting physical activity to elderly people)			The club promotes participation in sport and physical activity amongst local communities. The stadium complex includes a swimming pool, two sports pavilions with internal sports facilities, a synthetic pitch for training purposes, and rooms with gym equipment. [Name] is able to host the following sports and leisure activities: • Martial Arts (e.g. Judo) • Roller Hockey • Gymnastics • 5-a-side foo…	Healthier eating / food preparation projects for young people							No				No project of this type
3217890809		England	Children’s (5-11 years) football or physical activity projects	Young people’s (11-16 years) football or physical activity projects		Football or physical activity projects for women only	Football or physical activity projects for adult men and women together				Employment and volunteering programmes, disability programmes and for the homeless.	Healthier eating / food preparation projects for young people	Healthier eating / food preparation projects for adults		Development of healthy recipe materials / books using club players				No
3217878805		Italy	Children’s (5-11 years) football or physical activity projects	Young people’s (11-16 years) football or physical activity projects												No projects of this type			No				No project of this type
3217622173		Germany	Children’s (5-11 years) football or physical activity projects			Football or physical activity projects for women only		Active aging projects (i.e. promoting physical activity to elderly people)	Projects trying to reduce levels of prolonged inactivity or sitting time			Healthier eating / food preparation projects for young people	Healthier eating / food preparation projects for adults						Yes (please provide further details on the project, including the age and gender of the target group below):	Overweight prevention initiative for children and young adults in Schools, kindergardens, sportclubs and other social institutions			No project of this type
3217231187		Germany	Children’s (5-11 years) football or physical activity projects									Healthier eating / food preparation projects for young people			Development of healthy recipe materials / books using club players				Yes (please provide further details on the project, including the age and gender of the target group below):	Nutrition and movement-projects for Youth-Players, Kickercamp and Kids Club.		Delivery of projects to educate the public about responsible drinking and the dangers of alcohol
3170686096		England	Children’s (5-11 years) football or physical activity projects	Young people’s (11-16 years) football or physical activity projects	Football or physical activity projects for men only	Football or physical activity projects for women only			Projects trying to reduce levels of prolonged inactivity or sitting time			Healthier eating / food preparation projects for young people	Healthier eating / food preparation projects for adults						Yes (please provide further details on the project, including the age and gender of the target group below):	Wigan Athletic Community Trust is currently running a three year health project called Fit Fans which is targeting men over the age of 25	Promotion of responsible drinking to fans on match days (e.g. drinking less or alternating alcoholic drinks with soft drinks)	Delivery of projects to educate the public about responsible drinking and the dangers of alcohol
3169663949		Scotland	Children’s (5-11 years) football or physical activity projects	Young people’s (11-16 years) football or physical activity projects	Football or physical activity projects for men only			Active aging projects (i.e. promoting physical activity to elderly people)	Projects trying to reduce levels of prolonged inactivity or sitting time				Healthier eating / food preparation projects for adults		Development of healthy recipe materials / books using club players				Yes (please provide further details on the project, including the age and gender of the target group below):	The SPL trust and the Football Fans in Training programme is the one that we are currently involved in for men over the age of 35.			No project of this type
3163459324		UK	Children’s (5-11 years) football or physical activity projects	Young people’s (11-16 years) football or physical activity projects	Football or physical activity projects for men only				Projects trying to reduce levels of prolonged inactivity or sitting time		we also offer BTEC diplomas in sports science for further education students		Healthier eating / food preparation projects for adults						Yes (please provide further details on the project, including the age and gender of the target group below):	The fit reds project, is a multi-partnership alliance consisting of community health trainers employed by health social enterprise PSS, Barnsley NHS, and Barnsley FC’s Community Sports and Education trust. The project was piloted in September 2010 with the aim of tackling male health inequalities within the Barnsley borough . With the help of the British heart foundation’s Hearty lives funding pr…		Delivery of projects to educate the public about responsible drinking and the dangers of alcohol
3160944180		England	Children’s (5-11 years) football or physical activity projects	Young people’s (11-16 years) football or physical activity projects	Football or physical activity projects for men only	Football or physical activity projects for women only	Football or physical activity projects for adult men and women together	Active aging projects (i.e. promoting physical activity to elderly people)	Projects trying to reduce levels of prolonged inactivity or sitting time			Healthier eating / food preparation projects for young people	Healthier eating / food preparation projects for adults	Healthier eating / cooking promotional materials at match-days	Development of healthy recipe materials / books using club players				No		Promotion of responsible drinking to fans on match days (e.g. drinking less or alternating alcoholic drinks with soft drinks)	Delivery of projects to educate the public about responsible drinking and the dangers of alcohol
3156628251		England	Children’s (5-11 years) football or physical activity projects	Young people’s (11-16 years) football or physical activity projects		Football or physical activity projects for women only						Healthier eating / food preparation projects for young people			Development of healthy recipe materials / books using club players				Yes (please provide further details on the project, including the age and gender of the target group below):	Villa Vitality - to address childhood obesity			No project of this type
3156576848		Belgium	Children’s (5-11 years) football or physical activity projects	Young people’s (11-16 years) football or physical activity projects		Football or physical activity projects for women only		Active aging projects (i.e. promoting physical activity to elderly people)				Healthier eating / food preparation projects for young people			Development of healthy recipe materials / books using club players				No		Promotion of responsible drinking to fans on match days (e.g. drinking less or alternating alcoholic drinks with soft drinks)	Delivery of projects to educate the public about responsible drinking and the dangers of alcohol
3154113221		England	Children’s (5-11 years) football or physical activity projects	Young people’s (11-16 years) football or physical activity projects	Football or physical activity projects for men only	Football or physical activity projects for women only	Football or physical activity projects for adult men and women together	Active aging projects (i.e. promoting physical activity to elderly people)	Projects trying to reduce levels of prolonged inactivity or sitting time			Healthier eating / food preparation projects for young people	Healthier eating / food preparation projects for adults	Healthier eating / cooking promotional materials at match-days	Development of healthy recipe materials / books using club players				Yes (please provide further details on the project, including the age and gender of the target group below):	Kick start for Life. a programme			No project of this type
3153746469		Wales	Children’s (5-11 years) football or physical activity projects	Young people’s (11-16 years) football or physical activity projects	Football or physical activity projects for men only	Football or physical activity projects for women only	Football or physical activity projects for adult men and women together										We work with families to educate them on healthy eating and how to prepare and cook healthier meals on a budget, as well as inform them of healthier food choices.		Yes (please provide further details on the project, including the age and gender of the target group below):	Healthy Together Community project. we work with families in Swansea with children aged between 7-16 years to help them lead a healthier lifestyle in the hope of tackling any obesity and related issues with the families.
3153691546		FC	Children’s (5-11 years) football or physical activity projects	Young people’s (11-16 years) football or physical activity projects	Football or physical activity projects for men only	Football or physical activity projects for women only		Active aging projects (i.e. promoting physical activity to elderly people)	Projects trying to reduce levels of prolonged inactivity or sitting time			Healthier eating / food preparation projects for young people	Healthier eating / food preparation projects for adults						Yes (please provide further details on the project, including the age and gender of the target group below):	Via our Community Programme- www.walsallfccp.co.uk
3149778122		Scotland	Children’s (5-11 years) football or physical activity projects	Young people’s (11-16 years) football or physical activity projects	Football or physical activity projects for men only			Active aging projects (i.e. promoting physical activity to elderly people)	Projects trying to reduce levels of prolonged inactivity or sitting time			Healthier eating / food preparation projects for young people	Healthier eating / food preparation projects for adults						Yes (please provide further details on the project, including the age and gender of the target group below):	Football Fans In Training aimed at men 35-65 years		Delivery of projects to educate the public about responsible drinking and the dangers of alcohol
3149747807		Belgium	Children’s (5-11 years) football or physical activity projects	Young people’s (11-16 years) football or physical activity projects			Football or physical activity projects for adult men and women together									No projects of this type	lifestyle lessons for children from 6 to 18 in cooperation with regional schools.		No				No project of this type
3148303954		Belgium	Children’s (5-11 years) football or physical activity projects	Young people’s (11-16 years) football or physical activity projects			Football or physical activity projects for adult men and women together									No projects of this type			Yes (please provide further details on the project, including the age and gender of the target group below):	We have a project running with a special school for obese children. We motivate them to participate in active sport.	Promotion of responsible drinking to fans on match days (e.g. drinking less or alternating alcoholic drinks with soft drinks)			We work together with our beersuplier (and one of our main sponsors) Jupiler in promotion a 'no drinking and driving'-attitude.
3148239681		Belgium	Children’s (5-11 years) football or physical activity projects	Young people’s (11-16 years) football or physical activity projects								Healthier eating / food preparation projects for young people	Healthier eating / food preparation projects for adults						Yes (please provide further details on the project, including the age and gender of the target group below):	For school children the project 'Gezond Scoort' (Health Scores), which includes move, health, anti-tabacco and healthy drinking.			No project of this type
3145953983		Holland	Children’s (5-11 years) football or physical activity projects	Young people’s (11-16 years) football or physical activity projects		Football or physical activity projects for women only						Healthier eating / food preparation projects for young people											No project of this type
3145774100		Holland	Children’s (5-11 years) football or physical activity projects	Young people’s (11-16 years) football or physical activity projects			Football or physical activity projects for adult men and women together	Active aging projects (i.e. promoting physical activity to elderly people)	Projects trying to reduce levels of prolonged inactivity or sitting time		Online health programme to address inactivity	Healthier eating / food preparation projects for young people	Healthier eating / food preparation projects for adults						Yes (please provide further details on the project, including the age and gender of the target group below):	as detailed		Delivery of projects to educate the public about responsible drinking and the dangers of alcohol
3145673794		Germany	Children’s (5-11 years) football or physical activity projects	Young people’s (11-16 years) football or physical activity projects					Projects trying to reduce levels of prolonged inactivity or sitting time			Healthier eating / food preparation projects for young people							No				No project of this type
3145323199		Freiburg	Children’s (5-11 years) football or physical activity projects	Young people’s (11-16 years) football or physical activity projects												No projects of this type							No project of this type
3143367136		Germany
3143203565		England	Children’s (5-11 years) football or physical activity projects					Active aging projects (i.e. promoting physical activity to elderly people)				Healthier eating / food preparation projects for young people							No				No project of this type
3142820991		England	Children’s (5-11 years) football or physical activity projects	Young people’s (11-16 years) football or physical activity projects	Football or physical activity projects for men only							Healthier eating / food preparation projects for young people							Yes (please provide further details on the project, including the age and gender of the target group below):	Child and adult programmes			No project of this type
3142800685		Germany
3140998227		ENGLAND	Children’s (5-11 years) football or physical activity projects	Young people’s (11-16 years) football or physical activity projects	Football or physical activity projects for men only	Football or physical activity projects for women only	Football or physical activity projects for adult men and women together	Active aging projects (i.e. promoting physical activity to elderly people)	Projects trying to reduce levels of prolonged inactivity or sitting time			Healthier eating / food preparation projects for young people	Healthier eating / food preparation projects for adults		Development of healthy recipe materials / books using club players				Yes (please provide further details on the project, including the age and gender of the target group below):	Club runs a weight programme	Promotion of responsible drinking to fans on match days (e.g. drinking less or alternating alcoholic drinks with soft drinks)	Delivery of projects to educate the public about responsible drinking and the dangers of alcohol
3140523944		Scotland	Children’s (5-11 years) football or physical activity projects	Young people’s (11-16 years) football or physical activity projects		Football or physical activity projects for women only										No projects of this type					Promotion of responsible drinking to fans on match days (e.g. drinking less or alternating alcoholic drinks with soft drinks)
3140457266		United Kingdom	Children’s (5-11 years) football or physical activity projects	Young people’s (11-16 years) football or physical activity projects	Football or physical activity projects for men only	Football or physical activity projects for women only						Healthier eating / food preparation projects for young people	Healthier eating / food preparation projects for adults						Yes (please provide further details on the project, including the age and gender of the target group below):	Working with Sheffield City Council and Public Health as part of the Cities strategic "Movemore" campaign to increase activity and reduce obesity in the city			No project of this type
3136565407		Norway								No projects of this type						No projects of this type			No				No project of this type
3133358122		Slovenia	Children’s (5-11 years) football or physical activity projects													No projects of this type			No				No project of this type
3132808809		Republic of Macedonia
3132094219		Scotland					Football or physical activity projects for adult men and women together		Projects trying to reduce levels of prolonged inactivity or sitting time				Healthier eating / food preparation projects for adults						Yes (please provide further details on the project, including the age and gender of the target group below):	Lively Lichties initiative targeting adults from 18 to 65
3131894031		Scotland	Children’s (5-11 years) football or physical activity projects	Young people’s (11-16 years) football or physical activity projects	Football or physical activity projects for men only	Football or physical activity projects for women only	Football or physical activity projects for adult men and women together									No projects of this type			Yes (please provide further details on the project, including the age and gender of the target group below):	Mens Fit Fans Project - Age 35-65 Womens Fit Fans Project - Age 35-65	Promotion of responsible drinking to fans on match days (e.g. drinking less or alternating alcoholic drinks with soft drinks)
3131862703		Scotland	Children’s (5-11 years) football or physical activity projects	Young people’s (11-16 years) football or physical activity projects												No projects of this type			No		Promotion of responsible drinking to fans on match days (e.g. drinking less or alternating alcoholic drinks with soft drinks)			Drinkaware.co.uk
3131825283		Scotland	Children’s (5-11 years) football or physical activity projects	Young people’s (11-16 years) football or physical activity projects	Football or physical activity projects for men only	Football or physical activity projects for women only		Active aging projects (i.e. promoting physical activity to elderly people)	Projects trying to reduce levels of prolonged inactivity or sitting time			Healthier eating / food preparation projects for young people	Healthier eating / food preparation projects for adults						Yes (please provide further details on the project, including the age and gender of the target group below):	Fit Fans	Promotion of responsible drinking to fans on match days (e.g. drinking less or alternating alcoholic drinks with soft drinks)	Delivery of projects to educate the public about responsible drinking and the dangers of alcohol
3130267760		Scotland	Children’s (5-11 years) football or physical activity projects	Young people’s (11-16 years) football or physical activity projects	Football or physical activity projects for men only		Football or physical activity projects for adult men and women together						Healthier eating / food preparation projects for adults						Yes (please provide further details on the project, including the age and gender of the target group below):	Football Fans In Training		Delivery of projects to educate the public about responsible drinking and the dangers of alcohol
3130195320		SCOTLAND	Children’s (5-11 years) football or physical activity projects	Young people’s (11-16 years) football or physical activity projects			Football or physical activity projects for adult men and women together	Active aging projects (i.e. promoting physical activity to elderly people)								No projects of this type			No				No project of this type
3130129363		Scotland	Children’s (5-11 years) football or physical activity projects		Football or physical activity projects for men only	Football or physical activity projects for women only							Healthier eating / food preparation projects for adults						Yes (please provide further details on the project, including the age and gender of the target group below):	Football Fans in Training			No project of this type
3130021078		Scotland	Children’s (5-11 years) football or physical activity projects	Young people’s (11-16 years) football or physical activity projects	Football or physical activity projects for men only						Job search Club which includes improved physical activity	Healthier eating / food preparation projects for young people							Yes (please provide further details on the project, including the age and gender of the target group below):	About to start Football Fans in Training Project targets adult overweight males.		Delivery of projects to educate the public about responsible drinking and the dangers of alcohol
3129907929		Scotland	Children’s (5-11 years) football or physical activity projects	Young people’s (11-16 years) football or physical activity projects			Football or physical activity projects for adult men and women together	Active aging projects (i.e. promoting physical activity to elderly people)	Projects trying to reduce levels of prolonged inactivity or sitting time			Healthier eating / food preparation projects for young people	Healthier eating / food preparation projects for adults						Yes (please provide further details on the project, including the age and gender of the target group below):	FFIT for men			No project of this type
3129883619		Scotland	Children’s (5-11 years) football or physical activity projects	Young people’s (11-16 years) football or physical activity projects			Football or physical activity projects for adult men and women together	Active aging projects (i.e. promoting physical activity to elderly people)				Healthier eating / food preparation projects for young people							No		Promotion of responsible drinking to fans on match days (e.g. drinking less or alternating alcoholic drinks with soft drinks)
3129848057		Scotland	Children’s (5-11 years) football or physical activity projects	Young people’s (11-16 years) football or physical activity projects	Football or physical activity projects for men only	Football or physical activity projects for women only	Football or physical activity projects for adult men and women together	Active aging projects (i.e. promoting physical activity to elderly people)									Diet and Nutrition talks to all young football players from age 2.		Yes (please provide further details on the project, including the age and gender of the target group below):	yes, 4 times a year we put all of our young players through the following tests. Beep test, speed test, standing jump test, sit and reach, height and weight checked, sit up and press up test. Players are monitored throughout a full calendar year.			No project of this type
3129319777		Romania	Children’s (5-11 years) football or physical activity projects	Young people’s (11-16 years) football or physical activity projects			Football or physical activity projects for adult men and women together									No projects of this type			No				No project of this type
3128736184		Serbia
3128685003		slovenja
3128075784		France								No projects of this type						No projects of this type							No project of this type
3128062502		Northern Ireland	Children’s (5-11 years) football or physical activity projects	Young people’s (11-16 years) football or physical activity projects			Football or physical activity projects for adult men and women together					Healthier eating / food preparation projects for young people	Healthier eating / food preparation projects for adults						No				No project of this type
3127610305		united Kingdom	Children’s (5-11 years) football or physical activity projects	Young people’s (11-16 years) football or physical activity projects	Football or physical activity projects for men only	Football or physical activity projects for women only	Football or physical activity projects for adult men and women together	Active aging projects (i.e. promoting physical activity to elderly people)	Projects trying to reduce levels of prolonged inactivity or sitting time			Healthier eating / food preparation projects for young people					The clubs trust deliver health projects to young people		Yes (please provide further details on the project, including the age and gender of the target group below):	Yes club Trust run Motiv8 for 6-16 yrs			No project of this type	No but in other ways this is governed by our operational plan.
3127603485		England	Children’s (5-11 years) football or physical activity projects	Young people’s (11-16 years) football or physical activity projects	Football or physical activity projects for men only	Football or physical activity projects for women only	Football or physical activity projects for adult men and women together	Active aging projects (i.e. promoting physical activity to elderly people)	Projects trying to reduce levels of prolonged inactivity or sitting time		Metal health, adults with special needs, children with disabilities club, smoking cessation, substance and alcohol misuse etc	Healthier eating / food preparation projects for young people	Healthier eating / food preparation projects for adults		Development of healthy recipe materials / books using club players		Kick start Health - healthy lifestyle project for 9/10 year olds		Yes (please provide further details on the project, including the age and gender of the target group below):	Men over 25 Children		Delivery of projects to educate the public about responsible drinking and the dangers of alcohol
3127496008		MONTENEGRO
3127443727		Czech Republic
3127390379		Malta
3127376767		Azerbaijan																					No project of this type
3127317325		Iceland	Children’s (5-11 years) football or physical activity projects	Young people’s (11-16 years) football or physical activity projects	Football or physical activity projects for men only	Football or physical activity projects for women only	Football or physical activity projects for adult men and women together									No projects of this type			No				No project of this type
3127315708		GREECE	Children’s (5-11 years) football or physical activity projects	Young people’s (11-16 years) football or physical activity projects			Football or physical activity projects for adult men and women together					Healthier eating / food preparation projects for young people	Healthier eating / food preparation projects for adults		Development of healthy recipe materials / books using club players				No				No project of this type
3110452533		Cyprus
3108626882		Estonia
3105866519		England	Children’s (5-11 years) football or physical activity projects	Young people’s (11-16 years) football or physical activity projects	Football or physical activity projects for men only	Football or physical activity projects for women only	Football or physical activity projects for adult men and women together	Active aging projects (i.e. promoting physical activity to elderly people)	Projects trying to reduce levels of prolonged inactivity or sitting time			Healthier eating / food preparation projects for young people	Healthier eating / food preparation projects for adults	Healthier eating / cooking promotional materials at match-days	Development of healthy recipe materials / books using club players				Yes (please provide further details on the project, including the age and gender of the target group below):	We have just finshed an Exercise on referral programme	Promotion of responsible drinking to fans on match days (e.g. drinking less or alternating alcoholic drinks with soft drinks)			There is a CDZ around the ground on match days
3105786042		England	Children’s (5-11 years) football or physical activity projects	Young people’s (11-16 years) football or physical activity projects	Football or physical activity projects for men only	Football or physical activity projects for women only	Football or physical activity projects for adult men and women together	Active aging projects (i.e. promoting physical activity to elderly people)	Projects trying to reduce levels of prolonged inactivity or sitting time			Healthier eating / food preparation projects for young people	Healthier eating / food preparation projects for adults	Healthier eating / cooking promotional materials at match-days	Development of healthy recipe materials / books using club players				Yes (please provide further details on the project, including the age and gender of the target group below):	We currently deliver 45 projects through our Community scheme with the majority having weight management and obesity prevention incorporated.	Promotion of responsible drinking to fans on match days (e.g. drinking less or alternating alcoholic drinks with soft drinks)	Delivery of projects to educate the public about responsible drinking and the dangers of alcohol
3103401081		Greece
3102173473		Kazakhstan														No projects of this type			No				No project of this type
3101378899		Faroe Islands	Children’s (5-11 years) football or physical activity projects	Young people’s (11-16 years) football or physical activity projects			Football or physical activity projects for adult men and women together	Active aging projects (i.e. promoting physical activity to elderly people)								No projects of this type			No				No project of this type
3101329706		England	Children’s (5-11 years) football or physical activity projects	Young people’s (11-16 years) football or physical activity projects	Football or physical activity projects for men only	Football or physical activity projects for women only						Healthier eating / food preparation projects for young people	Healthier eating / food preparation projects for adults	Healthier eating / cooking promotional materials at match-days	Development of healthy recipe materials / books using club players				Yes (please provide further details on the project, including the age and gender of the target group below):	Women 18+	Promotion of responsible drinking to fans on match days (e.g. drinking less or alternating alcoholic drinks with soft drinks)
3101325632		England	Children’s (5-11 years) football or physical activity projects	Young people’s (11-16 years) football or physical activity projects	Football or physical activity projects for men only	Football or physical activity projects for women only										No projects of this type			Yes (please provide further details on the project, including the age and gender of the target group below):	Fit Fans - funded by local authority			No project of this type
3101312361		Iceland
3090957513		Scotland, UK	Children’s (5-11 years) football or physical activity projects	Young people’s (11-16 years) football or physical activity projects	Football or physical activity projects for men only		Football or physical activity projects for adult men and women together	Active aging projects (i.e. promoting physical activity to elderly people)	Projects trying to reduce levels of prolonged inactivity or sitting time		Football Memories - For dementia sufferers Health & nutrition programme for primary school children					No projects of this type	Stadium operators are in the process of developing this kind of policy at present		Yes (please provide further details on the project, including the age and gender of the target group below):	Yes - Football Fans in Training (aimed at males aged 35+ who are 'over weight' and/or have high blood pressure and/or waist size exceeding 38") Plans in place to introduce similar programmes for females and family groups.	Promotion of responsible drinking to fans on match days (e.g. drinking less or alternating alcoholic drinks with soft drinks)
3088379112		uk	Children’s (5-11 years) football or physical activity projects	Young people’s (11-16 years) football or physical activity projects	Football or physical activity projects for men only	Football or physical activity projects for women only	Football or physical activity projects for adult men and women together		Projects trying to reduce levels of prolonged inactivity or sitting time			Healthier eating / food preparation projects for young people	Healthier eating / food preparation projects for adults						Yes (please provide further details on the project, including the age and gender of the target group below):	mens health project - goals		Delivery of projects to educate the public about responsible drinking and the dangers of alcohol
3085078589		Sweden	Children’s (5-11 years) football or physical activity projects													No projects of this type			No				No project of this type
3084617534		Netherlands	Children’s (5-11 years) football or physical activity projects	Young people’s (11-16 years) football or physical activity projects	Football or physical activity projects for men only	Football or physical activity projects for women only	Football or physical activity projects for adult men and women together	Active aging projects (i.e. promoting physical activity to elderly people)	Projects trying to reduce levels of prolonged inactivity or sitting time							No projects of this type			Yes (please provide further details on the project, including the age and gender of the target group below):	In all of the projects this topic is part of the programm. No special programm for only obesity.			No project of this type
3082823559		belgium
3082557683		Montenegro
3082483966		Ireland	Children’s (5-11 years) football or physical activity projects	Young people’s (11-16 years) football or physical activity projects								Healthier eating / food preparation projects for young people							No				No project of this type
3082427391		Estonia
3082415051		England	Children’s (5-11 years) football or physical activity projects	Young people’s (11-16 years) football or physical activity projects	Football or physical activity projects for men only	Football or physical activity projects for women only	Football or physical activity projects for adult men and women together	Active aging projects (i.e. promoting physical activity to elderly people)	Projects trying to reduce levels of prolonged inactivity or sitting time			Healthier eating / food preparation projects for young people	Healthier eating / food preparation projects for adults	Healthier eating / cooking promotional materials at match-days					Yes (please provide further details on the project, including the age and gender of the target group below):	Drop a shirt size project (DASS)	Promotion of responsible drinking to fans on match days (e.g. drinking less or alternating alcoholic drinks with soft drinks)
3082394313		Republic of Macedonia								No projects of this type						No projects of this type			No				No project of this type
3082382152		Germany	Children’s (5-11 years) football or physical activity projects	Young people’s (11-16 years) football or physical activity projects												No projects of this type			No				No project of this type
3082366229		Israel	Children’s (5-11 years) football or physical activity projects	Young people’s (11-16 years) football or physical activity projects		Football or physical activity projects for women only										No projects of this type			No				No project of this type
Respondent ID			Fan and Public EngagementDoes your club run any projects promoting active lifestyles and participation in sport to fans and the public? Please tick all that apply:									Fan and Public EngagementDoes your club promote healthier diet through fan or public engagement projects? Please tick all that apply:					In addition to any information you have provided above on the promotion of physical activity and healthier diet - does your club run any projects addressing overweight / obesity?		Fan and Public EngagementDoes your club promote responsible alcohol consumption through fan or public engagement projects? Please tick all that apply:
		Name of country:	Children’s (5-11 years) football or physical activity projects	Young people’s (11-16 years) football or physical activity projects	Football or physical activity projects for men only	Football or physical activity projects for women only	Football or physical activity projects for adult men and women together	Active aging projects (i.e. promoting physical activity to elderly people)	Projects trying to reduce levels of prolonged inactivity or sitting time	No projects of this type	Please provide further information on key partners and funding mechanisms involved in any of your projects highlighted above:	Healthier eating / food preparation projects for young people	Healthier eating / food preparation projects for adults	Development of club-based healthier eating and recipe materials	No projects of this type	Please provide further information on key partners and funding mechanisms involved in any of your projects highlighted above:	Response	Yes (please provide further details on the project, including the age and gender of the target group, partners involved in the project and how the project has been funded):	Promotion of responsible drinking to fans on match days (e.g. drinking less or alternating alcoholic drinks with soft drinks)	Delivery of projects to educate the public about responsible drinking and the dangers of alcohol	No project of this type	Please provide further information on key partners and funding mechanisms involved in any of your projects highlighted above:
3336124316		United Kingdom	Children’s (5-11 years) football or physical activity projects	Young people’s (11-16 years) football or physical activity projects		Football or physical activity projects for women only	Football or physical activity projects for adult men and women together	Active aging projects (i.e. promoting physical activity to elderly people)	Projects trying to reduce levels of prolonged inactivity or sitting time			Healthier eating / food preparation projects for young people	Healthier eating / food preparation projects for adults	Development of club-based healthier eating and recipe materials		Our funders vary from schools who have targeted individuals/ families to the council who use us to focus on areas that are notorious deprived who are inactive and ill educated about what constitutes to a healthy lifestyle.	Yes (please provide further details on the project, including the age and gender of the target group, partners involved in the project and how the project has been funded):	We run a Weight management session where participants are educated in the importance of eating healthy. They are then given an individual healthy eating plan which is focused on making small lasting changes. During this session there is a weekly weigh-in and exercise session.			No project of this type
3310142984		Croatia								No projects of this type					No projects of this type		No				No project of this type
3310027739		Switzerland	Children’s (5-11 years) football or physical activity projects	Young people’s (11-16 years) football or physical activity projects											No projects of this type		No				No project of this type
3299913645		Republic of Ireland
3293591547		Austria	Children’s (5-11 years) football or physical activity projects	Young people’s (11-16 years) football or physical activity projects	Football or physical activity projects for men only										No projects of this type		No				No project of this type
Respondent ID		Name of country:	Children’s (5-11 years) football or physical activity projects	Young people’s (11-16 years) football or physical activity projects	Football or physical activity projects for men only	Football or physical activity projects for women only	Football or physical activity projects for adult men and women together	Active aging projects (i.e. promoting physical activity to elderly people)	Projects trying to reduce levels of prolonged inactivity or sitting time	No projects of this type	Please provide further information on key partners and funding mechanisms involved in any of your projects highlighted above:	Healthier eating / food preparation projects for young people	Healthier eating / food preparation projects for adults	Development of club-based healthier eating and recipe materials	No projects of this type	Please provide further information on key partners and funding mechanisms involved in any of your projects highlighted above:	Response	Yes (please provide further details on the project, including the age and gender of the target group, partners involved in the project and how the project has been funded):	Promotion of responsible drinking to fans on match days (e.g. drinking less or alternating alcoholic drinks with soft drinks)	Delivery of projects to educate the public about responsible drinking and the dangers of alcohol	No project of this type	Please provide further information on key partners and funding mechanisms involved in any of your projects highlighted above:
3335876543		England	Children’s (5-11 years) football or physical activity projects	Young people’s (11-16 years) football or physical activity projects	Football or physical activity projects for men only			Active aging projects (i.e. promoting physical activity to elderly people)	Projects trying to reduce levels of prolonged inactivity or sitting time			Healthier eating / food preparation projects for young people	Healthier eating / food preparation projects for adults	Development of club-based healthier eating and recipe materials			Yes (please provide further details on the project, including the age and gender of the target group, partners involved in the project and how the project has been funded):	Funding from Pfizer to work with BME men on healthier diet and physical activity sessions - weekly programme for 12 months		Delivery of projects to educate the public about responsible drinking and the dangers of alcohol
3335747625		England	Children’s (5-11 years) football or physical activity projects	Young people’s (11-16 years) football or physical activity projects	Football or physical activity projects for men only	Football or physical activity projects for women only	Football or physical activity projects for adult men and women together		Projects trying to reduce levels of prolonged inactivity or sitting time			Healthier eating / food preparation projects for young people	Healthier eating / food preparation projects for adults	Development of club-based healthier eating and recipe materials			Yes (please provide further details on the project, including the age and gender of the target group, partners involved in the project and how the project has been funded):	Weekly sessions for males 18-35 addressing inactivity & employability Primary schools - active families programme - PA and healthier eating for 6 weeks		Delivery of projects to educate the public about responsible drinking and the dangers of alcohol
3335726758		England	Children’s (5-11 years) football or physical activity projects	Young people’s (11-16 years) football or physical activity projects		Football or physical activity projects for women only		Active aging projects (i.e. promoting physical activity to elderly people)				Healthier eating / food preparation projects for young people		Development of club-based healthier eating and recipe materials			Yes (please provide further details on the project, including the age and gender of the target group, partners involved in the project and how the project has been funded):	Weight management programme for 5-16			No project of this type
3334390499		England	Children’s (5-11 years) football or physical activity projects	Young people’s (11-16 years) football or physical activity projects								Healthier eating / food preparation projects for young people		Development of club-based healthier eating and recipe materials			Yes (please provide further details on the project, including the age and gender of the target group, partners involved in the project and how the project has been funded):	Childs health programme - targeting sedentary time Funded by Leeds City Council		Delivery of projects to educate the public about responsible drinking and the dangers of alcohol
3334240607		England	Children’s (5-11 years) football or physical activity projects	Young people’s (11-16 years) football or physical activity projects	Football or physical activity projects for men only	Football or physical activity projects for women only		Active aging projects (i.e. promoting physical activity to elderly people)					Healthier eating / food preparation projects for adults	Development of club-based healthier eating and recipe materials			No				No project of this type
3334213583		England	Children’s (5-11 years) football or physical activity projects	Young people’s (11-16 years) football or physical activity projects								Healthier eating / food preparation projects for young people		Development of club-based healthier eating and recipe materials			No			Delivery of projects to educate the public about responsible drinking and the dangers of alcohol
3334189895		England	Children’s (5-11 years) football or physical activity projects	Young people’s (11-16 years) football or physical activity projects	Football or physical activity projects for men only	Football or physical activity projects for women only						Healthier eating / food preparation projects for young people	Healthier eating / food preparation projects for adults	Development of club-based healthier eating and recipe materials			Yes (please provide further details on the project, including the age and gender of the target group, partners involved in the project and how the project has been funded):	mens health clinic - once a month		Delivery of projects to educate the public about responsible drinking and the dangers of alcohol
3334141875		England		Young people’s (11-16 years) football or physical activity projects	Football or physical activity projects for men only	Football or physical activity projects for women only		Active aging projects (i.e. promoting physical activity to elderly people)				Healthier eating / food preparation projects for young people	Healthier eating / food preparation projects for adults				Yes (please provide further details on the project, including the age and gender of the target group, partners involved in the project and how the project has been funded):	Fit fans projects for men and women			No project of this type
3330816919		England	Children’s (5-11 years) football or physical activity projects	Young people’s (11-16 years) football or physical activity projects	Football or physical activity projects for men only	Football or physical activity projects for women only		Active aging projects (i.e. promoting physical activity to elderly people)	Projects trying to reduce levels of prolonged inactivity or sitting time			Healthier eating / food preparation projects for young people		Development of club-based healthier eating and recipe materials			Yes (please provide further details on the project, including the age and gender of the target group, partners involved in the project and how the project has been funded):	Not currently as funding ran out - they were working with obese children in schools (similar to GP referral scheme)			No project of this type
3330572869		UK	Children’s (5-11 years) football or physical activity projects	Young people’s (11-16 years) football or physical activity projects	Football or physical activity projects for men only	Football or physical activity projects for women only	Football or physical activity projects for adult men and women together	Active aging projects (i.e. promoting physical activity to elderly people)				Healthier eating / food preparation projects for young people	Healthier eating / food preparation projects for adults	Development of club-based healthier eating and recipe materials			Yes (please provide further details on the project, including the age and gender of the target group, partners involved in the project and how the project has been funded):	Within health stars programme - target everyone, preventative programme, can be used as a treatment - premier league funding.6 workshops including PA	Promotion of responsible drinking to fans on match days (e.g. drinking less or alternating alcoholic drinks with soft drinks)
3328503879		uk	Children’s (5-11 years) football or physical activity projects	Young people’s (11-16 years) football or physical activity projects	Football or physical activity projects for men only	Football or physical activity projects for women only		Active aging projects (i.e. promoting physical activity to elderly people)				Healthier eating / food preparation projects for young people	Healthier eating / food preparation projects for adults	Development of club-based healthier eating and recipe materials			Yes (please provide further details on the project, including the age and gender of the target group, partners involved in the project and how the project has been funded):	12 week programme in conjunction with council		Delivery of projects to educate the public about responsible drinking and the dangers of alcohol
3316352795		England	Children’s (5-11 years) football or physical activity projects	Young people’s (11-16 years) football or physical activity projects	Football or physical activity projects for men only	Football or physical activity projects for women only	Football or physical activity projects for adult men and women together	Active aging projects (i.e. promoting physical activity to elderly people)	Projects trying to reduce levels of prolonged inactivity or sitting time			Healthier eating / food preparation projects for young people	Healthier eating / food preparation projects for adults	Development of club-based healthier eating and recipe materials			Yes (please provide further details on the project, including the age and gender of the target group, partners involved in the project and how the project has been funded):	Motivate - 12 sessions; able to access second and third session; NHS Nottingham City BMI of over 30 Has run for 3 years 2011-14 External evaluation available			No project of this type
3316333039		England	Children’s (5-11 years) football or physical activity projects				Football or physical activity projects for adult men and women together					Healthier eating / food preparation projects for young people		Development of club-based healthier eating and recipe materials			No			Delivery of projects to educate the public about responsible drinking and the dangers of alcohol
3316301145		Northern Ireland	Children’s (5-11 years) football or physical activity projects	Young people’s (11-16 years) football or physical activity projects								Healthier eating / food preparation projects for young people					No				No project of this type
3316280218		Northern Ireland	Children’s (5-11 years) football or physical activity projects	Young people’s (11-16 years) football or physical activity projects								Healthier eating / food preparation projects for young people					No				No project of this type
3316258079		Northern Ireland	Children’s (5-11 years) football or physical activity projects	Young people’s (11-16 years) football or physical activity projects								Healthier eating / food preparation projects for young people		Development of club-based healthier eating and recipe materials			No			Delivery of projects to educate the public about responsible drinking and the dangers of alcohol
3316071939		France	Children’s (5-11 years) football or physical activity projects	Young people’s (11-16 years) football or physical activity projects								Healthier eating / food preparation projects for young people		Development of club-based healthier eating and recipe materials			No				No project of this type
3316033826		France	Children’s (5-11 years) football or physical activity projects	Young people’s (11-16 years) football or physical activity projects										Development of club-based healthier eating and recipe materials			No				No project of this type
3315981542		Germany	Children’s (5-11 years) football or physical activity projects	Young people’s (11-16 years) football or physical activity projects								Healthier eating / food preparation projects for young people					No				No project of this type
3315973448		Germany	Children’s (5-11 years) football or physical activity projects	Young people’s (11-16 years) football or physical activity projects								Healthier eating / food preparation projects for young people					No				No project of this type
3315929856		Germany	Children’s (5-11 years) football or physical activity projects	Young people’s (11-16 years) football or physical activity projects					Projects trying to reduce levels of prolonged inactivity or sitting time			Healthier eating / food preparation projects for young people		Development of club-based healthier eating and recipe materials			No			Delivery of projects to educate the public about responsible drinking and the dangers of alcohol
3315914933		Spain	Children’s (5-11 years) football or physical activity projects	Young people’s (11-16 years) football or physical activity projects											No projects of this type		No				No project of this type
3315892358		Spain	Children’s (5-11 years) football or physical activity projects	Young people’s (11-16 years) football or physical activity projects										Development of club-based healthier eating and recipe materials			No		Promotion of responsible drinking to fans on match days (e.g. drinking less or alternating alcoholic drinks with soft drinks)
3315882927		Spain	Children’s (5-11 years) football or physical activity projects	Young people’s (11-16 years) football or physical activity projects			Football or physical activity projects for adult men and women together	Active aging projects (i.e. promoting physical activity to elderly people)				Healthier eating / food preparation projects for young people					No				No project of this type
3315851779		Spain	Children’s (5-11 years) football or physical activity projects	Young people’s (11-16 years) football or physical activity projects					Projects trying to reduce levels of prolonged inactivity or sitting time			Healthier eating / food preparation projects for young people	Healthier eating / food preparation projects for adults	Development of club-based healthier eating and recipe materials			No				No project of this type
3314236338		England	Children’s (5-11 years) football or physical activity projects	Young people’s (11-16 years) football or physical activity projects	Football or physical activity projects for men only			Active aging projects (i.e. promoting physical activity to elderly people)	Projects trying to reduce levels of prolonged inactivity or sitting time			Healthier eating / food preparation projects for young people	Healthier eating / food preparation projects for adults				Yes (please provide further details on the project, including the age and gender of the target group, partners involved in the project and how the project has been funded):	Guys and Goals project for men			No project of this type
3314034148		England	Children’s (5-11 years) football or physical activity projects	Young people’s (11-16 years) football or physical activity projects	Football or physical activity projects for men only			Active aging projects (i.e. promoting physical activity to elderly people)				Healthier eating / food preparation projects for young people					Yes (please provide further details on the project, including the age and gender of the target group, partners involved in the project and how the project has been funded):	Change 4 Life programmes - plans for family obesity project	Promotion of responsible drinking to fans on match days (e.g. drinking less or alternating alcoholic drinks with soft drinks)
3313970988		England	Children’s (5-11 years) football or physical activity projects	Young people’s (11-16 years) football or physical activity projects	Football or physical activity projects for men only			Active aging projects (i.e. promoting physical activity to elderly people)							No projects of this type		Yes (please provide further details on the project, including the age and gender of the target group, partners involved in the project and how the project has been funded):	Adult males, 30+ Its a goal			No project of this type
3313912549		England	Children’s (5-11 years) football or physical activity projects	Young people’s (11-16 years) football or physical activity projects	Football or physical activity projects for men only	Football or physical activity projects for women only	Football or physical activity projects for adult men and women together	Active aging projects (i.e. promoting physical activity to elderly people)				Healthier eating / food preparation projects for young people	Healthier eating / food preparation projects for adults	Development of club-based healthier eating and recipe materials			No				No project of this type
3313868692		England	Children’s (5-11 years) football or physical activity projects	Young people’s (11-16 years) football or physical activity projects	Football or physical activity projects for men only	Football or physical activity projects for women only	Football or physical activity projects for adult men and women together					Healthier eating / food preparation projects for young people	Healthier eating / food preparation projects for adults	Development of club-based healthier eating and recipe materials			Yes (please provide further details on the project, including the age and gender of the target group, partners involved in the project and how the project has been funded):	Fit Fans - men and women's version - 12 week Evaluated by Hull Univerity			No project of this type
3311783190		England			Football or physical activity projects for men only		Football or physical activity projects for adult men and women together	Active aging projects (i.e. promoting physical activity to elderly people)	Projects trying to reduce levels of prolonged inactivity or sitting time			Healthier eating / food preparation projects for young people					Yes (please provide further details on the project, including the age and gender of the target group, partners involved in the project and how the project has been funded):	GP referrals projects		Delivery of projects to educate the public about responsible drinking and the dangers of alcohol
3311578099		England	Children’s (5-11 years) football or physical activity projects	Young people’s (11-16 years) football or physical activity projects	Football or physical activity projects for men only		Football or physical activity projects for adult men and women together					Healthier eating / food preparation projects for young people	Healthier eating / food preparation projects for adults	Development of club-based healthier eating and recipe materials			Yes (please provide further details on the project, including the age and gender of the target group, partners involved in the project and how the project has been funded):	motivate - targeting 8-14 yo; finished 2008		Delivery of projects to educate the public about responsible drinking and the dangers of alcohol
3311536507		Endland	Children’s (5-11 years) football or physical activity projects	Young people’s (11-16 years) football or physical activity projects	Football or physical activity projects for men only	Football or physical activity projects for women only	Football or physical activity projects for adult men and women together					Healthier eating / food preparation projects for young people	Healthier eating / food preparation projects for adults				Yes (please provide further details on the project, including the age and gender of the target group, partners involved in the project and how the project has been funded):	Fit 4 Football - secondary school Men Health programme		Delivery of projects to educate the public about responsible drinking and the dangers of alcohol
3311494262		England	Children’s (5-11 years) football or physical activity projects	Young people’s (11-16 years) football or physical activity projects			Football or physical activity projects for adult men and women together		Projects trying to reduce levels of prolonged inactivity or sitting time			Healthier eating / food preparation projects for young people		Development of club-based healthier eating and recipe materials			Yes (please provide further details on the project, including the age and gender of the target group, partners involved in the project and how the project has been funded):	Something to Chew on programme - key stage 1 and 2			No project of this type
3311331472		Greece	Children’s (5-11 years) football or physical activity projects	Young people’s (11-16 years) football or physical activity projects			Football or physical activity projects for adult men and women together								No projects of this type		No		Promotion of responsible drinking to fans on match days (e.g. drinking less or alternating alcoholic drinks with soft drinks)		No project of this type
3311309991		Greece	Children’s (5-11 years) football or physical activity projects	Young people’s (11-16 years) football or physical activity projects											No projects of this type		No				No project of this type
3309514490		Switzerland								No projects of this type					No projects of this type		No				No project of this type
3299600476		Netherlands	Children’s (5-11 years) football or physical activity projects														Yes (please provide further details on the project, including the age and gender of the target group, partners involved in the project and how the project has been funded):	see other projects, no project specially aimed at overweight/obesity			No project of this type
3299403662		Greece	Children’s (5-11 years) football or physical activity projects	Young people’s (11-16 years) football or physical activity projects								Healthier eating / food preparation projects for young people					Yes (please provide further details on the project, including the age and gender of the target group, partners involved in the project and how the project has been funded):	They sometimes support NGOs who work to address obesity. There have been a few events which they have worked on in partnership (he couldn't remember the exact details though)	Promotion of responsible drinking to fans on match days (e.g. drinking less or alternating alcoholic drinks with soft drinks)
3299153722		Netherlands	Children’s (5-11 years) football or physical activity projects	Young people’s (11-16 years) football or physical activity projects				Active aging projects (i.e. promoting physical activity to elderly people)				Healthier eating / food preparation projects for young people					Yes (please provide further details on the project, including the age and gender of the target group, partners involved in the project and how the project has been funded):	no projects only addressing overweight/obesity. But also like with healthy diet this is embedded in other projects.			No project of this type
3289566900		Portugal	Children’s (5-11 years) football or physical activity projects												No projects of this type		No				No project of this type
3289553000		Portugal	Children’s (5-11 years) football or physical activity projects												No projects of this type		No				No project of this type
3289532464		Portugal	Children’s (5-11 years) football or physical activity projects	Young people’s (11-16 years) football or physical activity projects					Projects trying to reduce levels of prolonged inactivity or sitting time						No projects of this type		No			Delivery of projects to educate the public about responsible drinking and the dangers of alcohol
3289518297		Portugal								No projects of this type					No projects of this type		No				No project of this type
3289509652		Portugal								No projects of this type					No projects of this type		No				No project of this type
3289486409		Portugal					Football or physical activity projects for adult men and women together					Healthier eating / food preparation projects for young people	Healthier eating / food preparation projects for adults				No				No project of this type
3289153184		Portugal		Young people’s (11-16 years) football or physical activity projects	Football or physical activity projects for men only	Football or physical activity projects for women only									No projects of this type		No				No project of this type
3287055649		Wales	Children’s (5-11 years) football or physical activity projects	Young people’s (11-16 years) football or physical activity projects	Football or physical activity projects for men only	Football or physical activity projects for women only	Football or physical activity projects for adult men and women together	Active aging projects (i.e. promoting physical activity to elderly people)	Projects trying to reduce levels of prolonged inactivity or sitting time			Healthier eating / food preparation projects for young people					No		Promotion of responsible drinking to fans on match days (e.g. drinking less or alternating alcoholic drinks with soft drinks)	Delivery of projects to educate the public about responsible drinking and the dangers of alcohol
3286568928		Wales	Children’s (5-11 years) football or physical activity projects	Young people’s (11-16 years) football or physical activity projects				Active aging projects (i.e. promoting physical activity to elderly people)					Healthier eating / food preparation projects for adults	Development of club-based healthier eating and recipe materials			No		Promotion of responsible drinking to fans on match days (e.g. drinking less or alternating alcoholic drinks with soft drinks)
3284476590		Switzerleand								No projects of this type					No projects of this type
3284338773		Denmark								No projects of this type					No projects of this type		No				No project of this type
3278826467		Wales	Children’s (5-11 years) football or physical activity projects	Young people’s (11-16 years) football or physical activity projects	Football or physical activity projects for men only	Football or physical activity projects for women only						Healthier eating / food preparation projects for young people					No		Promotion of responsible drinking to fans on match days (e.g. drinking less or alternating alcoholic drinks with soft drinks)
3276635473		Republic of Ireland								No projects of this type					No projects of this type		No				No project of this type
3266502780		Netherlands	Children’s (5-11 years) football or physical activity projects					Active aging projects (i.e. promoting physical activity to elderly people)				Healthier eating / food preparation projects for young people					Yes (please provide further details on the project, including the age and gender of the target group, partners involved in the project and how the project has been funded):	as part of the scoren voor gezondheid project they also provide schools with teaching materials (Lekker FIT project)			No project of this type
3266348537		Netherlands	Children’s (5-11 years) football or physical activity projects												No projects of this type		No				No project of this type
3266137070		Netherlands	Children’s (5-11 years) football or physical activity projects												No projects of this type		No				No project of this type
